# Supplementary material for: DALYs-Based Health Risk Assessment and Key Influencing Factors of PM2.5-Bound Metals in Typical Pollution Areas of Northern China
Source: Toxics. 2025 Aug 28;13(9):722. doi: 10.3390/toxics13090722 (PMC12473478; doi:10.3390/toxics13090722)
Supplement: Supplementary file 1 [file toxics-13-00722-s001.zip]

Archive with 2 entries (2 files):
- toxics-3795721-FigS7.pdf
- toxics-3795721-Supporting information.pdf
